# Supplementary material for: A Comparison of Sensorimotor Adaptation in the Visual and in the Auditory Modality
Source: PLoS One. 2014 Sep 25;9(9):e107834. doi: 10.1371/journal.pone.0107834 (PMC4177875; doi:10.1371/journal.pone.0107834)
Supplement: Data S1 — Original data. (XLSX) [file pone.0107834.s001.xlsx]

## Sheet: With Feedback
Experiment A
		Baseline with feedback	Baseline-adjusted adaptation
Modality	Hand		Episode1	Episode2	Episode3	Episode4	Episode5	Episode6	Episode7	Episode8	Episode9	Episode10	Episode11	Episode12	Episode13	Episode14	Episode15	Episode16	Episode17	Episode18	Episode19	Episode20
Visual	Right	0.950396	6.12547	6.07218	7.05283	7.87294	8.57818	9.18889	9.75331	8.06389	9.5496	12.4342	6.66172	7.49476	9.54648	10.5348	13.1109	10.2974	11.8367	10.6763	9.71294	10.8012
Visual	Right	-0.622237	28.6389	10.0865	6.82869	9.45974	7.55254	8.21286	2.69577	5.41911	6.1693	0.922237	0.525178	1.684	0.664172	1.14951	2.35165	1.42536	-0.0171571	2.35036	3.99577	-0.357763
Visual	Right	-1.325	8.76786	8.51121	9.47833	9.79375	8.16167	9.40379	9.70242	9.53534	10.2406	9.99062	10.7719	9.69062	10.3831	10.625	11.4411	10.654	8.96371	9.19853	9.28258	10.8159
Visual	Right	2.68421	8.29727	9.99855	8.81234	10.8862	7.21579	3.92912	6.99391	0.141715	3.50508	10.202	6.4882	1.87063	4.50329	4.75717	5.16751	6.35127	2.26246	6.42869	3.702	2.90246
Visual	Right	1.17924	11.5325	6.87631	6.07631	9.03252	9.75049	8.21782	7.65687	5.55589	7.49913	6.2402	6.23826	5.54707	6.43826	4.53614	5.79826	5.91563	4.96954	3.02563	5.13614	3.76466
Visual	Right	5.32018	7.17547	5.06196	4.96839	5.98304	3.40885	6.71852	5.75648	7.22498	5.82224	6.48276	4.36602	3.70406	3.70482	4.73919	4.75169	5.11921	6.41495	4.22099	6.07072	5.7187
Visual	Right	3.54091	7.97761	6.9453	7.64242	6.58323	8.7384	8.77242	8.76242	7.24185	7.14185	9.54875	7.63576	8.22116	7.84972	3.87242	4.45909	5.58576	6.19013	6.85909	6.78097	1.76554
Visual	Right	2.05613	14.9439	12.2376	13.3407	12.4027	10.1157	10.7501	9.35678	9.41262	8.75325	8.81357	4.99236	4.80637	6.1174	7.61162	8.40839	8.78904	9.19387	7.54387	6.16446	4.90448
Visual	Right	5.40041	12.0168	9.38396	8.98991	11.1896	11.9609	7.82959	8.40604	7.48924	9.02459	7.84959	9.87292	7.91292	7.96019	9.08023	13.8567	8.14097	6.12771	6.39656	4.45131	8.03752
Visual	Right	6.00096	13.5324	7.07238	7.51238	6.24387	9.31571	6.32126	8.19571	7.95217	7.03434	7.31779	7.77257	8.16081	8.91722	6.2461	7.15904	6.97717	5.04022	6.56467	4.02404	4.7796
Visual	Right	3.70022	7.15904	6.25151	7.25693	8.98907	8.66312	8.23193	8.3653	10.9284	10.6294	8.69978	9.10323	8.82478	7.63907	6.54116	9.17398	7.26407	8.69634	8.58944	7.24645	7.81013
Visual	Right	8.35739	7.1495	6.80321	7.08378	5.04849	4.16908	5.16261	4.43975	3.75511	1.24261	1.02594	2.81614	4.85342	5.04801	6.39816	9.15731	5.45594	4.98427	4.24801	2.89404	4.3779
Visual	Right	2.66552	13.4768	8.96207	8.43793	3.69535	0.249864	1.34986	-0.327059	3.58063	3.73078	1.94827	3.86551	1.54416	2.34482	4.553	7.29162	6.81724	6.91724	2.26996	3.43125	3.72448
Visual	Right	6.12108	21.0863	14.2752	7.54099	7.11226	4.19046	6.56041	3.13818	-0.343297	3.52892	4.74189	5.07892	8.04189	7.11596	3.24189	3.62178	1.19678	5.45479	10.2075	10.0968	7.57178
Visual	Right	3.35333	6.11333	13.6147	11.6217	17.9027	12.2627	18.0342	16.5159	18.4258	19.838	14.9467	20.155	17.4347	19.9987	16.9547	15.8428	13.3867	14.5428	11.2267	9.96519	8.74296
Visual	Right	5.62948	16.8914	12.9744	11.5397	17.2167	13.7557	13.1122	11.9513	12.533	9.17422	10.4261	13.3705	16.5905	12.2205	9.21218	16.8782	12.3779	14.989	14.6825	15.3342	16.6096
Visual	Right	7.52697	25.3564	22.023	16.1504	14.9693	15.9408	12.0293	13.6445	15.1687	8.58136	11.121	8.83228	4.98303	5.71173	0.866129	6.1266	5.41393	4.19207	5.5213	6.66503	4.39716
Visual	Right	4.39729	12.7485	7.58485	7.34754	7.42771	6.64345	6.1165	6.02685	4.05099	3.76823	5.14409	3.40604	3.15938	3.03907	2.61521	2.81884	2.72392	3.90271	1.25859	1.17146	0.887084
Visual	Right	4.64907	9.28886	10.9943	10.1509	8.41868	9.86564	10.2982	6.06384	7.9976	8.75093	7.95738	7.25396	8.00548	7.68236	8.63379	8.15976	8.67593	7.18236	5.4185	6.86808	6.53623
Visual	Right	4.44412	1.45588	2.81885	4.9707	6.06329	6.73414	5.37896	5.64434	12.682	7.96005	7.33188	7.17762	4.76742	5.11188	1.80172	0.192919	0.892549	2.37731	4.47657	3.57374	4.52017
Visual	Right	3.56029	6.82432	2.55695	5.0094	6.58487	6.34274	7.79304	6.60971	6.49488	5.03971	2.51212	1.38658	3.47001	3.78809	3.58819	6.83668	3.31618	4.70304	4.93971	5.91828	4.14293
Visual	Right	4.42031	5.58353	7.73683	9.93969	11.8666	7.38936	7.69003	6.88683	10.1335	5.88314	6.18326	6.32043	9.34265	8.42107	7.46183	6.8521	5.81302	5.12302	3.74507	5.85469	7.9452
Visual	Right	7.98111	9.81504	4.28556	2.31175	3.25222	2.38427	6.30037	4.91556	-0.0953968	-0.788008	0.433175	-0.244444	1.3982	2.91556	2.98441	2.42857	-0.941825	-0.131111	0.767374	-1.32174	1.78341
Visual	Right	7.76081	7.41611	16.053	22.3713	19.2692	19.9875	23.8668	23.6738	30.163	23.2305	20.1281	16.7028	17.974	19.6762	17.282	20.4175	18.42	13.3783	20.4267	17.0678	19.3829
Visual	Left	-4.48138	-8.58177	-13.3791	-15.6404	-12.9486	-10.9629	-5.10763	-3.81474	-7.43716	-7.5321	-6.22652	-3.28345	-6.60559	-6.53883	-4.27021	-4.64719	-4.75353	-1.18602	-2.1083	-1.83581	-3.18237
Visual	Left	-6.25626	-6.08233	-3.75938	-6.60819	-6.84195	-5.92078	-5.83825	-3.24274	-4.43307	-2.54158	-3.19836	-3.52528	-3.21913	-6.04946	-4.6653	-7.01103	-6.48662	-6.12327	-4.47316	-2.28149	-2.89496
Visual	Left	-6.29085	-7.67265	-6.8427	-7.6734	-7.83262	-5.24697	-2.55029	-1.94497	-5.95523	-9.85529	-5.42002	-6.30099	-6.69852	-5.61919	-3.65429	-4.44963	-4.38076	-2.33267	-4.13924	-5.44383	-7.7087
Visual	Left	0.866577	-13.5809	-8.4859	-9.25263	-11.419	-8.51507	-9.40078	-6.13428	-10.4078	-9.84592	-5.32407	-6.59411	-2.33933	-1.58371	-7.94108	-4.49665	-7.96613	-6.9368	-7.37558	-11.4126	-4.28084
Visual	Left	-3.98332	-0.614344	-3.4873	-4.97816	-2.64859	-3.58637	-5.77158	-3.57436	-4.35483	-2.18008	-4.13243	-3.18757	-3.54076	-3.20943	-5.67837	-4.8188	-2.55009	-4.50137	-4.12925	-0.119894	-0.190863
Visual	Left	-4.81175	-2.64957	-2.43632	-3.49762	-1.1942	-0.660286	-4.76159	-2.68703	-0.415862	-2.90173	-3.4291	-0.610645	-4.26881	0.211655	-3.22156	-2.98379	1.16708	-2.80282	-1.93014	-0.984803	-2.67813
Visual	Left	-2.04103	-5.39351	-1.27995	-3.13973	-0.687722	-1.91946	-3.75583	-2.94423	-2.95582	-5.56412	-4.2861	-3.13653	-4.75056	-4.8991	-0.820556	-4.91361	-1.49796	-4.56346	-4.7178	-2.05921	-3.47763
Visual	Left	-2.21212	-13.1993	-8.96732	-7.48082	-7.84773	-9.79676	-7.81551	-4.05774	3.88043	-1.80252	-3.27173	-4.44352	-5.57912	-4.91746	-7.61909	-3.11885	-5.68692	-3.53841	-7.67333	-8.73251	-8.6685
Visual	Left	-1.50339	-10.8833	-9.46393	-11.2979	-12.6456	-13.9246	-12.2625	-15.6544	-14.8434	-13.4251	-13.2232	-13.2596	-12.4341	-17.1903	-14.7913	-18.6138	-13.8432	-10.8782	-10.6262	-12.5688	-12.6697
Visual	Left	-1.30413	-1.28987	-2.61875	-1.43648	-3.50726	-3.58565	-1.20663	-1.05872	-2.90456	-2.88445	-4.51087	-2.13864	-2.45467	0.136135	-2.58191	-3.93841	-0.341951	-1.80846	-0.253432	-4.70732	-4.40267
Visual	Left	-3.94954	-9.32003	-8.37577	-7.97328	-8.02754	-6.47743	-4.85136	-5.46591	-3.1142	-0.709736	-3.32437	-2.5124	-2.69424	-2.90916	-5.02703	-5.9025	-4.54305	-1.64551	-0.429715	-4.11008	-2.28026
Visual	Left	-4.81783	-7.51763	-6.4832	-8.21055	-5.56432	-3.62249	-5.27898	-8.89072	-7.98279	-8.97272	-6.5296	-6.70681	-12.5338	-9.48662	-7.90888	-6.26582	-3.72516	-3.72808	-4.06203	-1.54202	-4.57124
Auditory	Left	-6.18772	-18.802	-14.6151	-17.8312	-24.2973	-22.29	-19.6886	-10.2585	-16.0543	-11.8698	-14.87	-15.5551	-14.6077	-15.4848	-24.5663	-20.5346	-23.2885	-20.153	-19.9668	-22.0301	-21.112
Auditory	Left	-11.8547	-34.0311	-33.0216	-30.5226	-25.4969	8.00757	8.20662	2.74401	-3.85276	-2.46655	-7.56173	-9.49121	-0.394348	2.66877	-2.14235	-3.18912	-5.69116	-0.0270864	-3.15366	-0.466211	3.65982
Auditory	Left	-7.52398	-21.8286	-15.288	-12.864	-10.0506	-6.53125	-2.49438	-3.26031	-4.35311	-5.23134	-5.44179	-6.60723	-4.09749	-5.98079	-2.17873	-4.3101	-1.96284	0.773021	3.71505	-0.372511	-1.55824
Auditory	Left	-0.29943	-29.0647	-30.2226	-22.4391	-33.3119	-5.50283	-7.61377	-9.35099	-7.82615	-8.03965	-6.88116	-3.70929	-3.9499	-6.66942	-4.92226	-5.03434	-6.20687	-10.4508	-4.78738	-4.62803	-3.46745
Auditory	Left	-6.6871	0.456296	6.41066	3.48429	7.64907	7.05478	10.6099	9.80529	7.23475	5.58742	7.44753	1.32678	3.56216	4.01155	-0.0199128	-1.10123	4.22985	4.63113	4.21959	7.12393	-1.94822
Auditory	Left	-6.9441	-27.9432	-31.3059	-23.2572	-23.483	-5.13581	-7.38163	-2.17447	-10.5421	-9.32675	-7.51546	-15.5892	-15.4181	-13.7369	-16.0191	-4.11962	-8.92565	-8.19668	-9.82893	-2.81629	2.04354
Auditory	Left	-7.71346	-15.545	-14.3548	-9.71222	-5.67343	-11.0478	-8.80059	-13.3309	-8.2209	-9.0512	-8.12713	-9.22063	-7.88474	-7.69606	-7.56302	-4.79958	-6.03844	-6.62906	-4.95014	-0.950856	-2.74415
Auditory	Left	-3.46062	-29.1739	-14.9177	-8.16709	-9.24991	-6.4076	-7.96373	-8.15488	-4.98612	-5.43755	-4.56617	-4.87216	-4.77534	-1.15124	-6.19476	-3.75144	-3.32314	-4.6304	-6.80512	-1.52008	-2.65792
Auditory	Left	-8.85087	-32.3844	-36.7983	-30.8072	-7.77477	-8.55001	-0.794796	-1.12904	-6.38592	-5.01738	-6.73673	-1.62559	-9.46269	-6.2884	-12.6012	-14.3517	-9.57234	-12.5233	-13.4212	-11.8598	-5.49446
Auditory	Left	-7.49031	-27.7815	-27.2474	-12.0158	-15.8704	-15.3172	-12.58	-9.55574	-9.57353	-9.29428	-10.1168	-10.9039	-13.0987	-8.04713	-8.58127	-11.5296	-11.099	-7.68195	-12.5097	-6.299	-14.6419
Auditory	Left	-1.38024	-24.4951	-21.1382	-8.07903	-11.3935	-9.76517	-7.78546	-10.7416	-7.50481	-10.7572	-9.36972	-10.6488	-10.4028	-13.1269	-12.7031	-14.7949	-12.463	-10.499	-10.7705	-14.4071	-10.5946
Auditory	Left	-4.62453	-15.8499	-19.244	-12.7301	-2.2761	-1.05679	-5.89799	-10.3047	-11.5497	-6.87537	-15.5244	-14.6533	-8.28399	0.00426855	-1.86029	-1.34388	-1.21236	-5.53158	-4.99821	-3.26917	-7.94843
Auditory	Right	-1.06122	26.2915	24.751	35.2961	19.099	11.2922	17.0128	10.0182	11.5983	10.5196	10.4464	13.2568	7.40079	3.4255	8.32702	3.96375	3.66973	5.58715	5.46681	5.9847	7.13901
Auditory	Right	9.65066	19.5038	-0.110306	9.99283	-2.52941	5.05732	1.10207	5.78554	5.95207	5.85638	0.244729	1.3523	1.26054	4.43388	1.26192	-3.20043	0.727944	-2.13038	2.71733	2.75289	1.80437
Auditory	Right	9.97385	28.7901	37.3452	30.5687	29.9484	31.4335	25.0091	24.1287	10.9132	9.52641	3.34813	10.6832	6.3709	8.56942	5.85694	3.53578	8.10629	9.58322	9.05029	7.3747	0.972942
Auditory	Right	5.07781	23.3977	11.4081	4.63966	5.31035	4.04561	6.97181	11.6117	12.6951	7.48505	9.32391	4.85503	8.27753	10.4217	5.15788	4.42431	6.63619	1.10747	13.8017	7.89751	6.4436
Auditory	Right	2.16642	19.2969	20.3835	25.3974	17.3129	26.0871	20.3246	8.63864	14.5032	15.3313	5.77068	11.1679	1.36286	5.19686	5.84569	3.19338	2.52631	7.40551	5.08672	4.15833	12.1561
Auditory	Right	-0.429168	10.8789	5.50885	2.82587	2.71816	-0.398762	-2.27204	3.23323	4.89152	1.01214	3.78584	3.56582	2.8885	1.96615	2.82278	0.79105	2.30343	2.28351	0.400695	0.768373	3.21048
Auditory	Right	1.99951	28.9992	22.1134	10.2133	7.35598	7.43224	14.1679	7.30262	7.19493	7.47733	9.57676	8.02714	6.91266	12.2731	0.758809	5.05717	3.99543	1.02932	6.47064	10.5108	0.312923
Auditory	Right	-5.44002	27.7383	18.7256	13.977	13.1333	19.959	10.4939	12.0513	17.2767	18.5533	13.6153	14.948	12.0629	18.6979	14.6561	15.0231	8.62464	16.8071	16.0616	19.8839	16.5766
Auditory	Right	0.573965	34.0933	29.8034	16.3786	15.8113	11.072	8.64781	9.19032	10.4865	7.26114	1.97083	5.0436	6.35623	7.97146	9.66048	5.2617	-0.41437	0.337785	3.49681	-0.862313	2.29977
Auditory	Right	5.79655	9.79451	1.24678	1.74397	4.38428	4.24295	5.13655	1.43162	5.72529	3.03461	3.74279	0.557519	2.44742	6.41544	2.23871	1.87997	3.78987	-0.310848	5.5092	2.89532	-0.53117
Auditory	Right	9.49256	27.4244	24.3099	28.0674	18.6972	18.2349	13.5257	13.4532	2.09426	8.35286	5.25164	-0.213316	0.982258	-4.67719	-9.31501	-10.6448	-6.48054	-3.9779	-3.36696	-7.76554	-16.8596
Auditory	Right	4.16617	32.5994	24.0484	22.6451	18.9869	6.87717	9.86988	10.4982	19.1993	15.8405	12.5036	8.24531	12.005	14.0999	13.2957	13.5031	21.817	15.1419	14.8912	17.512	13.631
Experiment B
		Baseline with feedback	Baseline-adjusted adaptation
Group			Episode1	Episode2	Episode3	Episode4	Episode5	Episode6	Episode7	Episode8	Episode9	Episode10	Episode11	Episode12	Episode13	Episode14	Episode15	Episode16	Episode17	Episode18	Episode19	Episode20
Exp. B		0.926797	9.33885	2.0326	4.7031	10.5077	7.3977	2.98207	3.56719	3.43169	9.0194	5.61474	5.77804	9.15194	5.86883	6.89876	-0.204317	2.07488	4.52404	5.24233	7.10253	7.41176
Exp. B		5.06301	16.6185	18.9314	14.9281	16.65	15.621	17.4438	21.4598	14.7317	18.2539	24.5477	24.4868	20.8243	23.8224	22.7066	22.6234	9.90254	12.123	9.4717	10.2596	9.90048
Exp. B		1.8904	28.263	29.5623	12.5618	15.8968	8.40245	6.46242	10.7581	9.42857	14.3713	14.213	17.1534	20.4411	16.0139	16.5441	9.27397	17.8938	18.3399	17.1056	19.2978	25.3668
Exp. B		4.58211	32.3385	24.7332	6.52143	7.75977	8.52971	7.56061	6.98105	10.4514	6.19136	5.88746	4.32248	5.01283	1.44897	3.17377	3.30678	1.91442	1.6022	0.377375	2.84424	2.8778
Exp. B		16.1965	17.9093	-4.51017	-1.90089	-8.68784	-7.12154	-10.4556	-10.3965	-11.8018	-4.93463	-2.11927	-6.6329	-5.09654	-1.32035	0.698916	4.37164	2.25584	4.14259	-2.0394	2.20801	1.91651
Exp. B		2.26441	29.1491	18.5605	6.20441	9.68081	13.3326	6.38252	3.68372	2.07611	7.20286	-1.25963	1.03283	-0.095226	-0.0941374	-0.324881	4.02713	5.5501	3.06217	-1.48124	0.528341	1.47206
Exp. B		6.74151	20.1585	9.61732	7.84183	4.17933	3.85373	1.54183	2.34421	2.87388	3.01405	1.59599	1.19183	1.12516	0.150802	-0.317696	-0.846267	0.61304	-1.23317	-1.29751	0.301352	1.39763
Exp. B		11.1917	12.8139	12.1083	9.20357	11.2433	10.8583	11.2655	7.825	4.69069	2.61389	6.03833	3.48833	5.16071	4.05333	4.22262	5.03056	5.525	4.39069	5.76458	11.1083	7.62262
Exp. B		-4.00172	9.47172	4.84172	7.79372	6.57129	2.51042	5.70172	8.56469	9.19372	8.64617	7.99772	6.73387	7.33135	5.13506	3.10172	6.85728	6.99788	5.16422	3.9795	4.36326	6.98321
Exp. B		8.36021	2.49443	4.24836	1.92458	2.53332	3.03409	1.03333	0.0201572	1.5238	1.04516	-0.94924	0.101739	-2.28347	-1.79161	-2.9427	-4.80888	0.215148	4.06342	-0.303076	-0.637052	-0.948311
Exp. B		4.31421	32.0358	7.71912	2.22926	7.78579	2.64293	2.05245	8.31079	6.94769	1.68579	-8.09993	-3.76639	2.45245	3.99531	4.80752	4.1334	1.34942	1.14293	-2.41421	3.89829	1.00662
Exp. B		6.08229	15.3677	6.46215	6.29271	4.94874	8.54363	5.52512	6.14734	6.5103	4.54498	8.76119	7.80232	7.40521	7.91771	5.08437	3.9754	6.10104	3.96171	4.61771	5.78171	4.08971

## Sheet: Without Feedback
Experiment A
		Baseline without Feedback					Unadjusted Aftereffects					Above-baseline Aftereffects
Modality	Hand	pre_practised hand practised modality	pre_practised hand unpractised modality	pre_unpractised hand practised modality	pre_unpractised hand unpractised modality		practised hand practised modality	practised hand unpractised modality	unpractised hand practised modality	unpractised hand unpractised modality		practised hand practised modality	practised hand unpractised modality	unpractised hand practised modality	unpractised hand unpractised modality
Visual	Right	0.0181818	5.34091	-5.57727	-1.72727		-10.4727	-6.65	-8.51818	-4.35909		-10.4909	-11.9909	-2.94091	-2.63182
Visual	Right	2.95	4.59545	-2.62727	-7.97273		-8.55455	-7.35714	-4	-10.4864		-11.5045	-11.9526	-1.37273	-2.51364
Visual	Right	0.613636	7.79091	3.04286	4.14091		-8.16	-2.47273	1.32273	7.61364		-8.77364	-10.2636	-1.72013	3.47273
Visual	Right	-2.37727	5.31364	0.836364	2.60909		-10.0773	-6.46818	-1.83182	-0.0181818		-7.7	-11.7818	-2.66818	-2.62727
Visual	Right	1.75455	2.37273	0.354545	-10.2895		-8.91364	-10.1864	-7.44286	-9.95		-10.6682	-12.5591	-7.7974	0.339474
Visual	Right	4.61364	4.26818	-6.62727	-10.5136		-4.08636	-2.15909	-5.26818	-9.87273		-8.7	-6.42727	1.35909	0.640909
Visual	Right	6.13182	8.83636	-7.65909	0.536364		0.586364	4.16667	-9.47273	-6.48636		-5.54545	-4.6697	-1.81364	-7.02273
Visual	Right	4.33182	11.0682	2.47727	-4.05909		-5.93182	-0.445455	-0.959091	1.16364		-10.2636	-11.5136	-3.43636	5.22273
Visual	Right	7.72273	13.9455	-4.55909	-5.65		-7.75	-0.677273	-7.35	-7.24091		-15.4727	-14.6227	-2.79091	-1.59091
Visual	Right	4.30455	8.22	2.90455	-1.79474		-9.77727	-3.74091	-2.66818	-11.6045		-14.0818	-11.9609	-5.57273	-9.80981
Visual	Right	8.95	9.45909	-3.73182	-9.77273		5.37273	3.11364	-3.82727	-11.0091		-3.57727	-6.34545	-0.0954545	-1.23636
Visual	Right	9.05909	10.8158	-9.51818	-8.88571		-2.87273	-3.38095	-16.2682	-13.19		-11.9318	-14.1967	-6.75	-4.30429
Visual	Right	2.20455	4.42727	0.627273	-3.32381		-17.85	-9.59545	-7.67727	-9.50909		-20.0545	-14.0227	-8.30455	-6.18528
Visual	Right	2.69545	-0.163636	-8.56818	-7		-8.31364	-6.58182	-11.2409	-6.76818		-11.0091	-6.41818	-2.67273	0.231818
Visual	Right	4.01818	5.84545	-3.51818	-6.59091		-5.49091	3.91364	-5.51818	-2.69091		-9.50909	-1.93182	-2	3.9
Visual	Right	5.18636	7.11818	-1.73182	-8.24286		-5.68182	4.46364	-6.45	-13.8136		-10.8682	-2.65455	-4.71818	-5.57078
Visual	Right	5.93636	10.1227	3.25	-3.78947		-10.7182	-1.77273	-2.72273	-5.45455		-16.6545	-11.8955	-5.97273	-1.66507
Visual	Right	4.15909	8.76364	-2.73636	-7.36818		-9.77273	-3.08636	-7.85455	-6.93636		-13.9318	-11.85	-5.11818	0.431818
Visual	Right	7.85455	5.93636	-3.50455	-9.18636		-27.3	-2.51818	-7.26364	-10.0636		-35.1545	-8.45455	-3.75909	-0.877273
Visual	Right	5.2	7.42727	-6.13182	-6.65		-5.94545	-8.26364	-14.5227	-16.9773		-11.1455	-15.6909	-8.39091	-10.3273
Visual	Right	1.50455	4.29091	-3.64091	1.42727		-9.45	-5.86818	-5.23333	-5.74545		-10.9545	-10.1591	-1.59242	-7.17273
Visual	Right	7.72273	12.03	-4.78636	-11.8091		1.74545	3.45909	-10.0182	-12.3682		-5.97727	-8.57091	-5.23182	-0.559091
Visual	Right	12.7636	16.7818	0.559091	-5.99091		-1.29091	10.2818	-7.15	-5.57273		-14.0545	-6.5	-7.70909	0.418182
Visual	Right	5.49091	7.86818	-1.36364	-3.79091		-0.604545	-0.71	-6.19545	0.795455		-6.09545	-8.57818	-4.83182	4.58636
Visual	Left	-4.7284	-4.14091	4.69151	16.873		11.6204	7.04536	12.1535	16.2181		16.3489	11.1863	7.46201	-0.654914
Visual	Left	-3.48837	-11.4229	3.61845	2.69872		14.1939	1.25431	5.23418	1.00719		17.6823	12.6772	1.61573	-1.69154
Visual	Left	-12.4513	-8.3386	10.4118	13.3425		14.3005	8.66458	14.7254	15.7675		26.7518	17.0032	4.31364	2.42498
Visual	Left	2.33605	-2.36954	-3.68946	-0.133582		13.4638	8.64597	7.8769	8.3764		11.1278	11.0155	11.5664	8.50998
Visual	Left	-0.0890455	-5.08285	7.07029	9.05131		11.3307	2.49527	13.8918	10.8253		11.4197	7.57812	6.82156	1.77396
Visual	Left	-6.82689	-15.1627	5.70421	10.6609		1.19743	-5.25031	9.15021	9.28527		8.02432	9.91241	3.446	-1.37563
Visual	Left	-3.40852	-9.66056	-0.818991	-1.32798		7.38002	6.47278	3.28344	-3.14641		10.7885	16.1333	4.10243	-1.81843
Visual	Left	-2.02014	-8.93835	3.35619	1.6851		14.8409	5.81483	11.8063	9.31732		16.861	14.7532	8.45013	7.63222
Visual	Left	-1.89805	-3.76345	0.292577	3.82812		3.53368	-2.07049	2.72706	1.17088		5.43172	1.69297	2.43449	-2.65724
Visual	Left	-4.59708	-4.63669	6.03108	16.3248		21.8241	11.269	24.8838	21.2713		26.4212	15.9057	18.8528	4.94655
Visual	Left	-6.25419	-3.98614	3.70366	7.50922		12.5063	9.22837	6.67212	7.63938		18.7605	13.2145	2.96845	0.130159
Visual	Left	-8.00409	-12.5115	-3.38321	-2.19806		4.35191	-0.615073	-0.0547682	2.93744		12.356	11.8964	3.32845	5.1355
Auditory	Left	-5.19493	-1.51767	9.85751	6.07885		-4.61945	0.183082	13.7894	8.02883		0.575477	1.70075	3.93193	1.94999
Auditory	Left	-15.724	-5.90396	15.4001	9.59276		-7.0029	-2.88316	17.3053	11.4922		8.72115	3.0208	1.90515	1.89946
Auditory	Left	-14.1353	-2.25273	11.675	2.88182		-8.27493	1.71078	8.14835	3.76077		5.86041	3.96351	-3.52669	0.87895
Auditory	Left	-5.86671	-4.4362	14.1258	8.02574		1.27014	-2.87251	19.5039	11.9083		7.13685	1.56369	5.3781	3.8826
Auditory	Left	-10.9402	-8.1991	7.2935	3.08531		4.02716	-3.98775	14.1034	6.73357		14.9674	4.21136	6.80992	3.64826
Auditory	Left	-10.6767	-5.73327	6.47373	6.01455		7.5908	-0.180709	20.17	9.38574		18.2675	5.55256	13.6963	3.37119
Auditory	Left	-5.70513	-8.2624	6.27795	4.20926		0.564505	-6.75552	12.4718	3.88684		6.26963	1.50688	6.19384	-0.322423
Auditory	Left	-5.13464	-6.06341	12.0366	7.39117		4.21969	-1.64665	18.3693	7.04316		9.35433	4.41676	6.33279	-0.348009
Auditory	Left	-9.68018	-9.73297	8.5986	7.57859		-13.5557	-6.53207	10.8432	5.61921		-3.87556	3.2009	2.24465	-1.95938
Auditory	Left	-3.68735	-1.99543	11.9933	5.05981		2.485	1.04448	16.4945	8.42359		6.17235	3.0399	4.50121	3.36378
Auditory	Left	-7.79389	-3.04579	-1.83452	2.88643		-7.24035	-2.96881	2.40701	2.83054		0.553541	0.0769727	4.24153	-0.0558909
Auditory	Left	-1.98635	-4.9816	5.94623	-0.2624		3.58806	-0.557424	21.665	4.24666		5.57441	4.42418	15.7187	4.50906
Auditory	Right	2.73738	4.49939	-13.6805	-4.72737		-1.78902	5.49784	-15.6967	-5.98144		-4.5264	0.998455	-2.01618	-1.25407
Auditory	Right	9.0748	10.3436	-7.07152	-6.41579		-1.63973	6.14167	-16.1891	-7.04462		-10.7145	-4.20192	-9.11762	-0.628827
Auditory	Right	12.1361	9.53564	-12.3673	-2.79304		9.98904	8.33676	-11.3234	-4.08181		-2.14705	-1.19888	1.04385	-1.28877
Auditory	Right	5.91276	4.94067	-12.909	-9.22906		-1.33306	2.09485	-10.7154	-7.00251		-7.24582	-2.84582	2.19367	2.22655
Auditory	Right	9.9413	1.40526	-7.85576	-4.1646		-2.16939	-1.81665	-15.3303	-11.1099		-12.1107	-3.22192	-7.47455	-6.94533
Auditory	Right	3.44187	3.49024	-3.803	-2.77403		-5.24508	-4.0519	-14.426	-11.673		-8.68695	-7.54214	-10.623	-8.89893
Auditory	Right	2.71897	3.90454	-8.8548	-4.74998		-0.657709	1.47027	-12.6618	-5.65815		-3.37668	-2.43427	-3.80704	-0.908173
Auditory	Right	6.5345	0.933991	-8.61636	-2.46206		-9.23886	-4.5672	-8.79813	-0.334845		-15.7734	-5.50119	-0.181765	2.12721
Auditory	Right	3.97714	1.29968	-1.28898	-2.40297		-10.1821	-2.00273	-9.96735	3.28976		-14.1593	-3.30241	-8.67837	5.69273
Auditory	Right	8.74786	8.45165	-9.06233	-3.63641		-8.25536	4.82281	-14.2872	-8.10508		-17.0032	-3.62885	-5.2249	-4.46867
Auditory	Right	4.19102	9.67251	-12.1001	-7.42648		-17.4526	-3.13916	-15.5641	-9.73956		-21.6436	-12.8117	-3.46402	-2.31308
Auditory	Right	8.98934	5.58046	2.09653	1.1761		3.46885	5.48011	-4.44298	1.6106		-5.52049	-0.100355	-6.5395	0.434509
Experiment B
		Baseline without Feedback					Unadjusted Aftereffects					Above-baseline Aftereffects
Group		pre_practised hand practised modality	pre_practised hand unpractised modality	pre_unpractised hand practised modality	pre_unpractised hand unpractised modality		practised hand practised modality	practised hand unpractised modality	unpractised hand practised modality	unpractised hand unpractised modality		practised hand practised modality	practised hand unpractised modality	unpractised hand practised modality	unpractised hand unpractised modality
Exp. B		-5.54945	2.00478	-0.905159	0.979082		-2.63271	1.00817	-4.98799	-6.42058		2.91674	-0.996614	-4.08283	-7.39966
Exp. B		6.00667	6.50408	-2.38061	-0.901905		3.424	4.05322	-3.82263	-4.24802		-2.58267	-2.45085	-1.44202	-3.34611
Exp. B		5.12743	6.77706	-14.5627	-16.1243		6.10908	11.026	-13.9728	-17.3832		0.981645	4.24891	0.589877	-1.25894
Exp. B		8.74286	6.54545	-3.00909	-5.3		7.5	4.11818	-11.6048	-8.11818		-1.24286	-2.42727	-8.59567	-2.81818
Exp. B		-0.181968	8.5706	-0.804255	4.34834		-9.22405	0.210623	-5.01024	0.991205		-9.04208	-8.35998	-4.20599	-3.35713
Exp. B		15.5545	10.8238	-7.65455	-10.0545		10.3545	11.5318	-12.4636	-13.8045		-5.2	0.708009	-4.80909	-3.75
Exp. B		1.52409	8.10375	-5.69838	-6.44923		-1.97248	6.83405	-8.28991	-13.4712		-3.49657	-1.2697	-2.59153	-7.02197
Exp. B		2.12727	11.0364	-6.70455	-12.9864		-18.5409	6.15455	-8.9	-12.9136		-20.6682	-4.88182	-2.19545	0.0727273
Exp. B		6.9533	7.87016	-10.468	-13.8947		0.309591	3.2833	-13.6074	-12.009		-6.64371	-4.58686	-3.13944	1.8857
Exp. B		6.27619	6.77273	-3.75	-14.3		0.490909	1.98182	-11.8091	-10.7591		-5.78528	-4.79091	-8.05909	3.54091
Exp. B		-0.259091	2.97273	-6.91818	-18.0227		-3.53182	-4.51364	-7.39545	-9.46818		-3.27273	-7.48636	-0.477273	8.55455
Exp. B		1.66364	-3.83636	-5.31818	-4.86818		-0.431818	-7.84545	-4.77727	-9.58182		-2.09545	-4.00909	0.540909	-4.71364

## Sheet: First_12_movements_adaptation
Experiment A
Group	Movement1	Movement2	Movement3	Movement4	Movement5	Movement6	Movement7	Movement8	Movement9	Movement10	Movement11	Movement12
VR	33.8345	38.8345	24.6345	32.2345	8.73448	9.93448	13.7345	3.53448	1.53448	2.13448	11.4345	19.5345
VR	28.2789	18.9789	4.77892	3.67892	5.07892	8.67892	10.9789	19.6789	11.1789	9.67892	14.1789	21.9789
VR	24.5467	6.14667	-5.15333	-6.15333	9.34667	4.14667	5.94667	1.64667	3.24667	4.04667	3.14667	3.54667
VR	37.2705	17.2705	20.8705	17.3705	23.9705	7.87052	0.870517	-14.9295	2.17052	13.0705	14.8705	10.1705
VR	29.773	37.073	39.973	30.373	18.173	36.073	40.773	28.073	26.273	19.473	9.37303	25.773
VR	29.4027	17.5027	26.4027	11.5027	19.2027	13.0027	12.1027	9.20271	17.5027	11.6027	11.2027	13.9027
VR	26.9509	20.1509	23.5509	-15.4491	30.7509	7.95093	14.7509	7.25093	11.2509	13.5509	4.75093	8.65093
VR	34.0559	-5.34412	-10.4441	11.8559	14.0559	10.7559	14.0559	-15.2441	-8.44412	-3.24412	12.0559	4.75588
VR	25.1397	27.5397	-7.16029	15.3397	-2.36029	18.6397	19.0397	7.23971	3.53971	19.4397	3.23971	14.1397
VR	19.8797	19.0797	4.67969	1.27969	-2.52031	13.9797	4.57969	4.37969	4.17969	9.27969	0.779688	25.0797
VR	35.2189	31.4189	28.2189	34.8189	6.71889	9.61889	0.118889	16.3189	-3.48111	4.91889	8.41889	-1.78111
VR	25.8392	31.0392	3.93919	-11.0608	-1.26081	-10.2608	-10.2608	-10.5608	13.0392	-2.66081	5.73919	10.9392
VR	32.5496	22.5496	15.2496	-1.8504	-4.3504	2.1496	8.1496	-4.5504	-1.8504	-2.7504	-3.9504	6.1496
VR	33.925	1.325	1.325	16.325	8.425	19.025	-15.875	-1.375	5.625	13.525	8.725	0.325
VR	24.6158	23.0158	5.41579	4.41579	7.11579	10.8158	2.71579	0.815789	8.51579	11.3158	-0.984211	3.01579
VR	28.6591	17.0591	-0.0409091	-3.14091	6.95909	13.1591	2.85909	6.15909	3.95909	17.4591	10.9591	7.55909
VR	36.0798	23.7798	7.87982	-11.3202	23.9798	11.8798	-0.720185	-0.120185	-1.12018	9.77982	14.8798	5.67982
VR	26.3439	19.6439	64.9439	21.7439	5.44387	-4.65613	9.14387	6.04387	9.74387	8.34387	11.7439	1.44387
VR	33.8222	39.0222	28.9222	33.1222	35.8222	33.5222	36.2222	24.1222	29.3222	31.9222	31.7222	29.8222
VR	28.8208	25.2208	37.1208	24.8208	29.5208	21.2208	7.52076	3.62076	0.720757	7.12076	2.92076	10.2208
VR	36.5996	25.7996	24.1996	-5.20041	19.6996	13.9996	-9.10041	20.7996	25.7996	8.99959	27.6996	-0.00041353
VR	29.899	36.999	23.399	31.699	24.199	15.499	19.099	11.899	14.399	7.59904	13.399	13.699
VR	34.9998	30.9998	14.6998	-1.80022	13.1998	3.89978	3.59978	17.1998	9.09978	13.4998	-6.50022	3.19978
VR	27.0426	-1.25739	10.5426	-3.85739	10.8426	-4.25739	18.9426	6.14261	9.34261	2.54261	6.64261	0.642608
AR	35.1115	25.3307	22.601	31.6335	46.0591	15.5398	33.9808	18.9539	48.0141	37.4249	31.9883	-18.6998
AR	52.5661	42.0599	25.8664	33.1261	47.6316	14.4635	-3.78756	-4.72726	7.23334	23.9673	-8.36736	4.01334
AR	20.133	22.8064	35.7098	41.9748	29.3498	26.193	25.3644	50.1044	35.8771	26.0543	37.8925	27.9016
AR	29.3193	42.2093	32.4078	20.9081	31.8514	32.7129	30.8572	40.4621	32.279	18.7185	10.7436	13.2687
AR	33.076	14.1961	8.74408	29.0916	23.5382	27.5996	-1.80092	16.3732	10.0357	29.9052	14.2928	26.9705
AR	33.7294	29.8391	26.9541	29.6509	17.1155	-7.48943	3.04647	5.39627	8.27357	11.0407	8.42267	-8.06683
AR	25.3604	22.8283	37.8419	35.0406	31.3684	37.876	35.8774	28.7924	36.3013	45.6944	-13.7384	24.7479
AR	36.134	17.0456	27.7591	18.3681	28.7152	51.2611	44.5943	2.52032	35.2605	-5.42988	26.629	15.9381
AR	38.9241	37.8248	37.0959	24.4548	38.9921	26.9447	34.4163	27.7717	44.8617	33.7819	33.1546	42.6621
AR	24.667	31.4639	10.8475	16.8714	48.3991	18.0559	40.1617	25.6935	33.1604	35.4286	31.0476	25.5393
AR	34.4295	33.9125	46.1383	16.3967	32.6155	21.4358	44.1495	43.0589	22.2248	23.1424	6.20362	11.6392
AR	31.1745	45.1488	39.3858	14.4524	-4.44035	13.1627	19.5018	4.35055	7.64465	7.98245	4.32465	-6.30835
Exp. B	26.3543	28.4491	27.5734	-8.3077	16.5955	17.9771	-17.6591	3.3925	22.7423	1.6325	21.3539	-6.029
Exp. B	19.9006	29.0793	33.2482	13.9446	25.917	28.884	28.3485	26.6577	17.4174	7.46189	10.3995	4.04069
Exp. B	29.2192	23.504	25.627	27.6603	28.5075	38.7329	27.8631	22.7542	30.306	31.8076	26.8678	23.8745
Exp. B	35.1423	31.6479	24.0382	25.7781	59.4916	29.632	20.6397	30.3558	14.2256	28.7464	25.2045	25.4678
Exp. B	24.1035	30.8035	28.7035	30.0035	46.9035	30.8035	26.5035	23.9035	45.5035	23.2035	-2.09654	-1.49654
Exp. B	27.3337	25.2539	25.285	34.0323	53.5731	8.57729	43.6409	24.5787	32.7608	24.8418	20.7622	36.1289
Exp. B	29.4585	27.0585	29.6585	25.8585	18.2585	-3.24151	30.3585	17.3585	6.65849	21.3585	3.45849	2.55849
Exp. B	20.0083	30.1083	31.1083	27.3083	20.6083	0.708333	9.30833	7.00833	-4.89167	22.4083	1.10833	12.5083
Exp. B	40.2017	38.9017	-15.8983	-3.69828	3.50172	-2.19828	21.8017	19.7017	-4.59828	16.6017	6.50172	-1.89828
Exp. B	35.2992	14.6762	-1.78181	2.28459	9.67299	-5.60681	-1.17841	0.904486	-4.76441	1.27409	2.54829	-10.5094
Exp. B	24.9858	47.1858	54.5858	26.1858	24.3858	30.2858	24.9858	36.6858	26.4858	36.8858	39.9858	36.3858
Exp. B	31.1177	34.0177	18.4177	25.3177	25.9177	25.2177	18.9177	6.31771	-5.08229	23.6177	1.01771	4.71771
